# Supplementary material for: Combating subclonal evolution of resistant cancer phenotypes
Source: Nat Commun. 2017 Nov 1;8:1231. doi: 10.1038/s41467-017-01174-3 (PMC5666005; doi:10.1038/s41467-017-01174-3)
Supplement: Supplementary file 4 — Supplementary Data 1 [file 41467_2017_1174_MOESM4_ESM.xlsx]

## Sheet: Sheet1
Supplementary Data 1: Clinical history of breast cancer patient #1
Treatments, response, CA15-3, imaging, and sequencing information over time with day indicated relative to day of first sample (day 0).
Day from day 0 (first sample)	Treatment	Clinical information	CA 15-3 (U/mL)	Imaging	Sequencing performed
-2700 (approximate): initial diagnosis	lumpectomy, doxorubicin, cyclophosphamide, radiation, tamoxifen	HER2 was 2+ by IHC and amplified by FISH	normal 0-31 U/mL
-1417 (approximate): recurrence	letrozole, zoledronic acid			MRI Lspine, CXR, bone scan
-1409	"		76
-1382	"		57
-1351	"	stable disease	50	CXR, MRI Lspine
-1323	"	stable disease	42	hip films
-1295	"	stable disease	31	CXR
-1267	"	stable disease	32	bone scan
-1236	"		33
-1211	"		34
-1151	"	stable disease	31	bone scan
-1102	"		36
-1067	fulvestrant, zoledronic acid	progression after 11 months	42	CXR
-1039	"		50
-1011	capecitabine, zoledronic acid	progressed after 2 months	74	CXR
-976	"	stable disease	91	CXR
-948	"	stable disease	60	bone scan, MRI Lspine
-920	"		56
-892	"	response	47	CXR
-856	"		39
-828	"		39
-794	"	stable disease	38	CXR
-738	"		31
-679	"	stable disease	34	CXR, bone scan
-619	"	stable disease	32	CXR
-563	"		26
-455	"	stable disease	36	CXR, bone scan ? Prog
-399	capecitabine, zoledronic acid (back to monthly)	progression in bones	48	hip films
-366	"		58
-343	"		59
-311	exemestane added to capecitabine, zoledronic acid	progression in lungs	62	Chest CT, stable bone scan
-276	"		77
-248	"		83
-224	Trastuzumab, zoledronic acid (now q6wks)	progression	96	PET CT (lungs, pleura, nodes, bone)
-178	"		125
-157	"		139
-136	Navelbine added to Trastuzumab, zolendronic acid	progression	181	PET CT (lungs, pleura, nodes, bone)
-101	Navelbine, Trastuzumab, zolendronic acid		260
-80	"		351
-59	"		386
-38	"	stable disease	468	Chest CT
-17	Paclitaxel added to Trastuzumab, zoledronic acid	progression; increased effusions	478	CXR (increased effusions)
0	Paclitaxel, Trastuzumab, zoledronic acid				WGS/WES/RNA-Seq (pleural effusion)
25	Paclitaxel, Trastuzumab, zoledronic acid		716
32	"	response; decreased effusions	601	CXR (decreased effusions)
46	"		616
60	"		350
74	"		239
88	"		153
95	"	response! (near complete response in lungs)	134	Chest CT (near complete response in lungs)
116	Paclitaxel changed to q3wk for convenience		95
137	Changed to Docetaxel due to neuropathy		70
158	"		48
179	"		52
195	Stopped Docetaxel, continue zoledronic acid q6wks		53
221	"		55
263	"	response (near complete response in lungs)	93	PET CT (near complete response in lungs)
298	"	effusions recur	178
299		positive cytology left pleural fluid
305	Only on zoledronic acid			thoracentesis done	WGS/WES/RNA-Seq/targeted single-cell DNA sequencing/scRNA-Seq (pleural effusion)
313		positive pleura bx g3 adeno, ER 100%, PR 60%
313		effusions recur; left pleural drain placed		CXR (reccurrent effusion left)
326	Liposomal doxorubicin, zoledronic acid	progression		CXR (also pleural disease)
354	"		664
382	"	stable disease	436	CXR
406	"		356
445	"	progression?	274	CXR (pleural and effusino)
473	"	stable disease bones	213	bone scan
501	"		237
529	"	mixed response	184	CT chest (lungs) abd (RP nodes, ?liver)
553	"		198
580	"		175
612	"		194
642	"	progression	163	CT chest (lungs, nodes) abd (RP nodes, liver)
662	Phase 1 trial MM-111 + Trastuzumab		171
690	Nab-paclitaxel weekly started	progression	181	clinical left breast mass increased, chest CT
699
711		progression	284	CT chest (lungs, nodes) abd (liver, ascites)
724	XRT to breast and back thru (4600cGy)	biliary stent for malignant stricture
732					WGS/WES/RNA-Seq/scRNA-Seq (ascites)
740	Carboplatin, gemcitabine C1
757					WES/RNA-Seq (pleural effusion)
761	Carboplatin, gemcitabine C2	skin nodules decreasing
768			178
781	Carboplatin, gemcitabine C3	decreasing marker	166
789					RNA-Seq (pleural effusion)
802	Chemotherapy holiday	decreasing marker	120	patient very fatigued
823			103
851			189
858					WGS/WES/RNA-Seq (ascites)
888		patient died
