# Supplementary material for: Combating subclonal evolution of resistant cancer phenotypes
Source: Nat Commun. 2017 Nov 1;8:1231. doi: 10.1038/s41467-017-01174-3 (PMC5666005; doi:10.1038/s41467-017-01174-3)
Supplement: Supplementary file 5 — Supplementary Data 2 [file 41467_2017_1174_MOESM5_ESM.xlsx]

## Sheet: Sheet1
Supplementary Data 2: Clinical history of breast cancer patient #2
Treatments, CA15-3, and sequencing information over time with day indicated relative to day of first sample (day 0).
Day from day 0 (first sample)	Treatment	CA15-3 (U/mL)	Sequencing performed
-4475	ACT
-4353	ACT ended
-4232	Tamoxifen
-4079	Tamoxifen ended
-3867	Navelbine + Herceptin
-3502	Zoladex and letrozole
-3363	Zoladex discontinued
-718	Tykerb and Xeloda
-687	Tykerb ended
-673		90
-507		93
-448	Xeloda ended
-448	Tamoxifen
-448		84
-366		47
-276		50
-164		69
-121		100
-56		121
-24	Tamoxifen ended
-24	Xeloda (capecitabine)
-24		173
0		227	WGS/RNA-Seq (pleural effusion)
21		188
60		175	WGS/RNA-Seq (pleural effusion)
81		173
108		191
109	Xeloda ended
109	Aromasin (exemestane)
137		186
179		203
228		185
242			WGS/RNA-Seq (pleural effusion)
249		173
290			WGS/RNA-Seq/scRNA-Seq (pleural effusion)
293		150
321		329
322	Everolimus
340	Aromasin ended
340	Everolimus ended
347		314
364	Vinorelbine
377		257
385		223
432		325
434	Vinorelbine ended
439		378
447	Carbo + gemc
455		511
469		548
489		583
511		624
536		420
564		328
585		429
613		469
634		461
655		551
672		624
697		933
718	Faslodex
718		897
739		614
746	Carbo + gemc ended
760		419
795		251
823		200
851		172
879		203
903		204
959	Faslodex ended
962		300
986		618
994	Doxil
1022		617
1050		708
1075		1054
1076	Doxil ended
1110	Taxol
1229	Taxol ended
1242	XRT
1257	Abraxane
1306	Eribulin		WGS (pleural effusion)
1320	Eribulin		WGS/RNA-Seq/scRNA-Seq (pleural effusion - tumor chunk found in fluid)
