# Supplementary material for: Combating subclonal evolution of resistant cancer phenotypes
Source: Nat Commun. 2017 Nov 1;8:1231. doi: 10.1038/s41467-017-01174-3 (PMC5666005; doi:10.1038/s41467-017-01174-3)
Supplement: Supplementary file 6 — Supplementary Data 3 [file 41467_2017_1174_MOESM6_ESM.xlsx]

## Sheet: Sheet1
Supplementary Data 3: Clinical history of breast cancer patient #3
Treatments, response, CA15-3, imaging, and sequencing information over time with day indicated relative to day of first sample (day 0).
Day from day 0 (first sample)	Treatment	Clinical information	CA 15-3 (U/mL)	Imaging	Sequencing performed
-4055	R mastectomy + axillary node dissection SLRMC: T1cN1M0; AC x 4 + Taxol x 4, XRT, Tamoxifen only 2.5yrs		normal 0-31 U/mL	CT chest, abdomen and bone scan negative
-3775			24
-1714			60
-1713			70
-1704				PET CT R lung, hilar node, subcarinal node
-1610			83
-1588				PET CT more definitive enlarged nodes
-1562	Restarted Tamoxifen
-1539		stable	94 (CEA 8.5)
-1472		stable	84 (CEA 9.9)
-1402		stable	86
-1385				Cspine C7 disc disease, no mets
-1297				PET CT no definitive mets
-1262	Pt decided to stop Tamoxifen	stable	103
-1136	Decided to stop following tumor markers		-
-923			-	CXR RUL opacity, small R effusion
-848			-	CXR slight incr in R effusion
-842		progression in lungs	213	CT C/A numerous pulm nodules, mod R effusion
-840	Pleural fluid ER- PR- HER2-			R thoracentesis 0.75L +malignant cells (adenocarcinoma)
-835	Capecitabine 1500mg po BID 2wks on 1 wk off
-828				CXR unchanged
-814		stable	209
-793	Change Capecitabine 1wk on 1 wk off (d/t toxicity)	stable	212	CXR unchanged
-762		stable (clinical)	221
-756				PET CT prog lung, effusions, SC node
-748	Start Paclitaxel weekly	progression in lungs	224
-738				CXR unchanged effusion
-737			216
-709	C2 Paclitaxel weekly		197
-702				CXR unchanged effusion
-688	C3 Paclitaxel weekly		165
-665				CT Chest resolved effusion, stable pulm nodules
-660	C4 Paclitaxel weekly	response in lungs	167
-639			141
-629				CXR resolved effusion, basilar scarring
-618	C5 Paclitaxel weekly	stable	128
-604			130
-590	Stop Paclitaxel (chemo holiday)		131
-562			121	CXR stable
-520		stable	-	CXR stable
-482		stable	194	CT chest stable
-426				CXR stable
-342				CT chest new B effusions, stable pulm nodules
-331			322
-303				CXR small B effusions
-288	(chest tightness)	progression		PET CT lungs, effusions, nodes, liver mets, ?bones
-288	whole brain XRT (had blurry vision)			Brain MRI numerous mets
-247	Start Docetaxel weekly		339
-219	C2 Docetaxel weekly		362
-199				Brain MRI treatment response in brain
-191			315
-174	Stop Docetaxel (chemo holiday, pt request)	response		PET CT incr B effusions, o/w response
-163	pleural fluid ER+ (trouble with IHC stains)			Thoracentesis
-155	Thoracentesis
-142			203
-135	R pleural fluid adenocarcinoma (no stains)			Thoracentesis; CXR small R effusion, increase L effusion
-135	L pleural fluid adenocarcinoma (no stains)			Thoracentesis
-128	Started nab-paclitaxel weekly
-114			224
-106				Thoracentesis no path or sample
-101	Right pleural catheter placed		224
-93	C2 nab-paclitaxel weekly		160
-77	L pleural fluid adenocarcinoma (no stains)			Thoracentesis
-72	C3 nab-paclitaxel weekly		206
-44		progression	205
-41				PET CT incr bones, liver, effusions unchanged
-37	Started weekly Doxorubicin + Zoledronic acid
-16	C2 weekly Doxorubicin, Zoledronic acid	stable	170
-15				Brain MRI increase in mets, though small
0				CXR stable effusions	RNA-Seq (pleural effusion)
5	C3 weekly Doxorubicin, Zoledronic acid		169
26	C4 weekly Doxorubicin, Zoledronic acid		152
49		response		PET CT decr bones, liver, effusions unchanged
55	R Pleuroscopy
61	C5 weekly Doxorubicin, Zoledronic acid	stable		CXR stable effusions
68			118
75	C6 weekly Doxorubicin, Zoledronic acid		102	CT chest: decrease R effusion
111				Brain MRI increase in mets, though small
117	Hold Doxorubicin pt request, cont Zoledronic acid	stable (clinical)	189
158	still holding chemotherapy		302
168		stable
173				CT chest incr L effusion, stable R, nodules
197	Discussed Anastrozole BUT SHE DID NOT START	progression	393	CT A/P increase liver mets
231	pleural fluid ER 5% PR30% HER2 nonampl			Thoracentesis
239					RNA-Seq (pleural effusion)
242	SRS to 3 brain lesions
249					WGS, scRNA-Seq (pleural effusion)
250	Started weekly Doxorubicin AGAIN		584
271	Hold Doxorubicin for low counts		516
278	C2 Doxorubicin every other week
292			541
302			552	Brain MRI slight decrease in lesions
306	C3 Doxorubicin every other week + Zometa
319				CT C/A/P increase liver, stable lungs, bones
320	Incr Doxorubcin to weekly + Neupogen + Zometa	progression	441
334	C1 W3 Doxorubicin (3wks on, 1wk off)		414
348	C2 W1 Doxorubicin (3wks on, 1wk off)		402
350	Skin breast cancer, ER+ PR+, HER2-			done for LFA trial eligibility
370				CT C/A/P stable liver, lungs, bones
376	C3 W1 Doxorubicin (3wks on, 1wk off)	stable	347
410	C4 W1 Doxorubicin (3wks on, 1wk off)		328	Brain MRI stable lesions
446	C5 W1 Doxorubicin (3wks on, 1wk off)		280
481	C6 W1 Doxorubicin (3wks on, 1wk off)		270
505				CT C/A/P incr liver, new liver lesions, stable lungs, bones
524	Repeat whole brain XRT			Brain MRI increase brain lesions
526	Stop Doxorubicin	progression	324
558			539
579	Start Letrozole	progression	723
580				CT C/A/P incr liver, new liver lesions, ascites, ?pleural disease
607			963
613				Brain MRI mixed response, some new lesions
635			886
650	L pleural fluid: atypical cells, lymphocytosis
653				CT C/A/P mixed resp in liver, progession lungs, pericardial effusion, stable bones
657	Pericardial fluid: adenocarcinoma ER5%
673			513
701			533
733			414	Brain MRI mixed response
743		response liver		CT C/A/P response liver, stable lungs, bones
756				Bone scan
761			393
803			323
845			322
849				MRI spine LM disease in Lspine, stable bones
910			327
911	CSF no malignant cells
916				Brain MRI progression, new lesion
950			364
999			351
1030		progression	448
1051				PET CT progression lungs, liver
	Exemestane
1163					RNA-Seq (pleural effusion)
1168					WGS, scRNA-Seq (pleural effusion)
			189
