# Supplementary material for: Combating subclonal evolution of resistant cancer phenotypes
Source: Nat Commun. 2017 Nov 1;8:1231. doi: 10.1038/s41467-017-01174-3 (PMC5666005; doi:10.1038/s41467-017-01174-3)
Supplement: Supplementary file 7 — Supplementary Data 4 [file 41467_2017_1174_MOESM7_ESM.xlsx]

## Sheet: Sheet1
Supplementary Data 4: Clinical history of breast cancer patient #4
Treatments, response, and sequencing information over time with approximate day indicated relative to day of first sample (day 0).
Day from day 0 (first sample)	Treatment	Clinical information	Sequencing performed
0	AC / XRT	Primary tumor biopsy	WGS (primary DCIS in FFPE)
74	Tamoxifen
1445	Tamoxifen
1535	Femara
2906	Femara
4367	Xeloda
4457	Femara
4883	Cisplatin, zometa, faslodex, then interferon	Cisplatin stopped due to toxicity
4970			WGS, scRNA-Seq (pleural effusion)
4975	Carboplatin
5128	Tamoxifen
5187	Chemo holiday
5370	Brain XRT	New brain mets
5401	Paclitaxel (no response)
5418			WGS (pleural effusion)
5431	Olaparib	Response for several months
5586			WGS, scRNA-Seq (pleural effusion)
